# Supplementary material for: Ostrich eggshell beads from Ga-Mohana Hill North Rockshelter, southern Kalahari, and the implications for understanding social networks during Marine Isotope Stage 2
Source: PLoS One. 2022 Jun 1;17(6):e0268943. doi: 10.1371/journal.pone.0268943 (PMC9159631; doi:10.1371/journal.pone.0268943)
Supplement: S1 Table — Database of ostrich eggshell assemblages at archaeological sites dating to between 29 and 12ka. (CSV) [file pone.0268943.s001.csv]

site	site_abb	occupation	country	region	period	mis	dating_method	calibrated_date	age_estimation	error	max_date	min_date	median_date_cal_bp	two_sigma_range_calbp	lab_no_date	beads_finished	beads_preforms	mean_diameter_mm	oes_fragments	oes_fragments_weight_g	comments	references	notes	lat	long
Sehonghong	SHH	RF	lesotho		Robberg	2	radiocarbon	no	12420	50			14476	14853 to 14177	OxA-32924	5	0		0			[65,66]		-29.729577	28.78863
Sehonghong	SHH	RBL/CLBRF	lesotho		Robberg	2	radiocarbon	no	12870	55			15329	15553 to 15144	OxA-32924	2	0		0			[65,66]		-29.729577	28.78863
Sehonghong	SHH	BAS	lesotho		Early Robberg	2	radiocarbon	no	20600	100			24773	25076 to 24357	OxA-32921	2	0		0			[65,66]		-29.729577	28.78863
Ha Makotoko	HM	Trench 52	lesotho		LSA - Robberg	2	radiocarbon	no	12580	35			14904	15103 to 14535	UGAMS-11594	11	0	3.2	0			[67,68]		-29.327284	27.803784
Ha Makotoko	HM	Trench 61	lesotho		MSA/LSA transition	2	radiocarbon	no	25470	70			29800	29994 to 29320	UGAMS-11595	1	0	3	0			[67,68]		-29.327284	27.803784
Melkhoutboom Shelter	MHB	B	south africa			2	radiocarbon	no	15400	120			18667	18874 to 18287	UW-233	5	6		393			[69]	Dates are on pages 25 and 187 of Deacon 1976. 2 decorated fragments	-33.263349	25.27073
Apollo 11	APL	L	namibia		LSA - Early LSA I	2	radiocarbon	yes			14500	13000				0	0		0			[70]	Can calculate weighted mean from Table 3 Vogelsang et al. 2010.	-27.750116	17.094916
Apollo 11	APL	Upper M	namibia		LSA - Early LSA II	2	radiocarbon	yes	22300	400			26576	27278 to 25862		0	0		4481	3375		[70]	OES fragments total weight = 3375g. OES beads only present in younger layers (from 6ka). Date is weighted mean	-27.750116	17.094916
Nelson Bay Cave	NBC	BSBJ	south africa	Western Cape	LSA - Oakhurst	2	AMS radiocarbon	no	10155	45			11730	11921 to 11458	OxA-32454	6	0		35			[71,72]		-34.101034	23.375392
Nelson Bay Cave	NBC	CS	south africa	Western Cape	LSA - Oakhurst	2	AMS radiocarbon	no	10340	50			12071	12459 ro 11877	OxA-32455	72	53		448			[71,73]		-34.101034	23.375392
Nelson Bay Cave	NBC	GSL	south africa	Western Cape	LSA - Oakhurst	2	AMS radiocarbon	no	12425	55			14490	14873 to 14173	OxA-32456	2	0		3			[71,73]		-34.101034	23.375392
Bushman's Rock Shelter	BRS	Layers 6-14	south africa	Limpopo	LSA	2	OSL quartz	n/a		80	120					GRN-4813	PTA-1175	75	95	5.3	419			[31]	dates Plug 1981a. Beads from the child burial are not inclded in reports (but they date to younger than MIS2)	-24.35	30.38
Bushman's Rock Shelter	BRS	Layers 15-18	south africa	Limpopo	LSA	2	OSL quartz	n/a		95	140					GRN-4815	PTA-1178	8	6	5.3	32			[31]	dates Plug 1981a. Beads from the child burial are not inclded in reports (but they date to younger than MIS2). The mean diameter was calculated for all beads (not separated by layers)	-24.35	30.38
Umhlatuzana	UMH	Layer 5	south africa	KwaZulu-Natal	LSA - Robberg	2	radiocarbon	no	13400	120			16080	16431 to 15715	PTA-4226	2	0		0			[74,75]		-29.807778	30.756111
Umhlatuzana	UMH	Layer 6	south africa	KwaZulu-Natal	LSA - Robberg	2	radiocarbon	no								2	0		0			[74,75]	Hasn't been directly dated - likely a similar age to layer 5	-29.807778	30.756111
Rose Cottage Cave	RCC	DB	south africa	Free State	LSA - Robberg	2	radiocarbon	no	13360	150			16024	16477 to 15595	PTA-5601	1	0		25	6.6		[76,77]		-29.216667	27.466667
Boomplaas	BP	CL 2	south africa	Western Cape	LSA - Robberg	2	AMS radiocarbon	no	12635	50			15007	15198 to 14588	OxA-33813	27	5		1592			[71,78]]		-33.3721	22.15503
Boomplaas	BP	CL 3	south africa	Western Cape	LSA - Robberg	2	AMS radiocarbon	no	12985	55			15484	15676 to 15280	OxA-33814	35	8		2308			[71,78]		-33.3721	22.15503
Boomplaas	BP	CL 4	south africa	Western Cape	LSA - Robberg	2	radiocarbon	no	13210	55			15809	16001 to 15629	Pta-2259	1	0		45			[71,79]		-33.3721	22.15503
Boomplaas	BP	GWA	south africa	Western Cape	LSA - Robberg	2	AMS radiocarbon	no	17935	80			21767	22009 to 21434	OxA-33815	0	0		80			[71,78]		-33.3721	22.15503
Ntloana Tsoana	NT	BLOS	lesotho		LSA - Oakhurst	2	radiocarbon	no	12110	120			13954	14313 to 13606	Pta-5326	2	0		0			[68]	Dates from mitchell 1993	-29.3301	27.81111
Spitzkloof A	SPZ	Layer Dave/Mark/Julie	south africa	Namaqualand	LSA	2	radiocarbon OES	no	19550	80			23512	23778 to 23242	UBA-17614	2	2		0	1179		[80]	Two other similar ages, could do weighted mean	-28.8666	17.0666
Ga-Mohana Hill North Rockshelter	GHN	DBGS	south africa	kalahari	LSA	2	OSL	n/a	14800	800	15600	14000				19	9	4.4	21	10.3		[47]		-27.387451	23.343199
Drotsky's Cave (Gcwihaba Cave)	DC	Charcoal Layer	botswana		LSA	2	radiocarbon - charcoal	no	12450	80			14552	14962 to 14170		2	0		197			[81]	Another sample from the top of this unit dated to 11.240+/- 60 ka, could do weighted mean	-20.022936	21.354905
Dikbosch 1	DB	Excavation 1, Level III	south africa	kalahari	LSA	2	radiocarbon - charcoal	no	13510	120			16237		Pta-1288	30	44	4.6	2549	1596		[16,82]		-28.673611	23.9025
Dikbosch 1	DB	Excavation 1, Level IV	south africa	kalahari	LSA	2	radiocarbon - charcoal	no	12450	100			14558		Pta-1067	13	11	5	7597	3254		[16,82]		-28.673611	23.9025
Dikbosch 1	DB	Excavation 1, Level V	south africa	kalahari	LSA	2	radiocarbon - charcoal	no	13770	130			16641	17026 to 16264	Pta-1068	3	1	4	1315	558		[16,82]		-28.673611	23.9025
Dikbosch 1	DB	Excavation 1, Level VI	south africa	kalahari	LSA	2	radiocarbon - charcoal	no	13240	125			15856		Pta-1200	2	12	4.3	696	480		[16,82]		-28.673611	23.9025
Heuningneskrans	HNK	Stratum 3c	south africa	Limpopo	LSA	2	radiocarbon	no	19320	240			23276	23809 to 22740	Lj-3135	1	0		0	0		[83]		-24.6	30.65
Buffelskloof	BK	Layer HE2	south africa	little karoo	LSA - ELSA	2	radiocarbon	no	22575	270			26816	27321 to 26119	Pta-1807	10	30	4.3	0			[84]		-33.5111	21.86667
Grassridge	GRS	Lz Ib (Terminal Pleistocene)	south africa	eastern cape	LSA	2	radiocarbon and osl	no			13500	11600			CAMS-170783	9	28	3.5	573		Date for agrregated statigraphic unit is from 11.6-13.5ka	[30,85,86]		-31.57	26.85222
Txina Txina	TXI		mozambique		LSA	2	palaeoenvironmental (Heinrich events)	no			34000	25000				2	0		28			[87]		-23.89369	31.91313
