# Supplementary material for: Ostrich eggshell beads from Ga-Mohana Hill North Rockshelter, southern Kalahari, and the implications for understanding social networks during Marine Isotope Stage 2
Source: PLoS One. 2022 Jun 1;17(6):e0268943. doi: 10.1371/journal.pone.0268943 (PMC9159631; doi:10.1371/journal.pone.0268943)
Supplement: S2 Table — Technological data for each plotted find ostrich eggshell bead from the DBGS level at Ga-Mohana Hill North Rockshelter. (CSV) [file pone.0268943.s002.csv]

Site	Lot #	Strat Agg	Specimen number	Material	Bead or Preform	Length (mm)	Width (mm)	Max Ext diamter (mm)	Max Aper diameter (mm)	E/A diameter	Max thickness (mm)	Weight (g)	Shape	Patina	Aperture shape	Aperture chip	Aperture striae	Aperture patina	Aperture smoothing	Outer rim chip	Outer rim striae	Outer rim patina	Outer rim smoothing	Color	Flaking	Staining	Orton stage	Comments	Pathway	Photo	Broken	Complete
GHN	126	DBGS	1386	OES	preform			4.88	1.26	3.87	1.34	0	roughly circular	no	conical	no	no	no	no	yes	no	no	no	unburnt	no	red	Iva		1	N	N	Y
GHN	126	DBGS	1387	OES	preform			3.8	2	1.90	1.73	0	circular	no	conical	no	yes	no	yes	no	no	no	yes	unburnt	no	red	Va		1	N	N	Y
GHN	158	DBGS	3056	OES	bead	4.24	4.2	4.24	1.54	2.75	1.52		polygon	no	conical	yes	yes	no	no	no	yes	no	yes	yellow	no	brown	VIIa	Red residue staining in aperture, striation on outer rim are in discontinuous patches - possibly occurred after smoothing. Wear facets on both faces		Y	N	Y
GHN	164	DBGS	3059	OES	preform	4.79	4.51	4.79	1.13	4.24	1.61		polygon	no	conical	yes	yes	no	no	no	no	no	no	yellow	yes	brown	Va	Trimming scars around entire circumference.	1	N	N	Y
GHN	164	DBGS	3063	OES	bead	3.95	2.46	3.95	1.8	2.19	1.53		circular	no	conical	yes	yes	no	no	no	yes	no	no	yellow	no	brown	VIIa	Red residue staining in aperture, shallow striations on outer rim. Wear facets on face		N	N	Y
GHN	166	DBGS	3087	OES	bead			4.32	2.02	2.14	1.2		roughly circular	no	conical	no	yes	no	no	no	no	no	yes	yellow	no	no	VIIa	Possible bone bead or very smoothed/worn OES bead, lacks OES signals - no cortical surface or other anatomical layers. Very polished, yellow/brown colour, lots of wear facets.		Y	N	Y
GHN	167	DBGS	3104	OES	preform	5.87	5.27	5.87	0.74	7.93	1.86	0.08	polygon	no	conical	yes	yes	no	no	no	no	no	no	yellow	yes	no	Va	Trimming scars around entire circumference, cortical face half flaked off	1	N	N	Y
GHN	167	DBGS	3106	OES	preform	5.07	4.11	5.07	0.96	5.28	1.75		polygon	no	conical	yes	yes	no	no	no	no	no	no	unburnt	yes	no	Va	Trimming scars around entire circumference. half of inner surface broken off.	1	N	N	Y
GHN	166	DBGS	3107	OES	bead			4.63	1.65	2.81	1.82	0.05	circular	no	biconical	yes	yes	no	no	yes	no	no	yes	brown	no	brown	VIIa	Stained with dark brown sediment, polish on face and outer rim, wear facet.		Y	N	Y
GHN	168	DBGS	3115	OES	bead			4.05	1.3	3.12	1.67	0.05	polygon	no	conical	yes	yes	no	no	no	no	no	yes	yellow	no	no	VIa	Outer rim is smoothed and polished, but bead is not yet circular, outer rim is still rounded. Possible pieces of lithic(black) embedded in the aperture	1	Y	N	Y
GHN	172	DBGS	3164	OES	bead	3.69	3.09	3.69	1.34	2.75	1.59		circular	no	conical	yes	yes	no	no	yes	no	no	yes	yellow	no	brown	VIIb	Red residue staining in aperture, facet with striations on outer rim – wear?. Wear facets on face. Polished		Y	N	Y
GHN	182	DBGS	3191	OES	bead			4.36	1.62	2.69	1.65		circular	no	biconical	yes	yes	no	no	yes	no	no	yes	yellow	no	no	VIIa	Chips on outer rim which are taphonomic - lighter colour than rest of bead. Wear facets on face. A few striations on outer rim		Y	N	Y
GHN	184	DBGS	3209	OES	bead			3.71	1.33	2.79	1.56		circular	no	biconical	yes	yes	no	no	yes	no	no	yes	brown	no	brown	VIIa	Red residue staining in aperture, possible wear facet on face.		N	N	Y
GHN	194	DBGS	3231	OES	preform	5.33	4.57	5.33	1.3	4.10	1.54		polygon	no	conical	yes	no	no	no	no	no	no	no	yellow	no	no	Va	Trimming scars around entire circumference. Light polish on both faces, possible wear facet on one face	1	N	N	Y
GHN	195	DBGS	3243	OES	bead			4.45	1.38	3.22	1.6		roughly circular	no	biconical	yes	yes	no	no	yes	no	no	yes	black	no	no	VIa	Chips on outer rim, one deep striation - use wear? Use-wear facets on face, polish on both faces and outer rim	1	N	N	Y
GHN	197	DBGS	3248	OES	bead	4.04	3.77	4.04	1.41	2.87	1.55		roughly circular	no	conical	yes	yes	no	no	yes	no	no	yes	yellow	no	brown	VIa	Red residue staining in aperture, some trimming scars but mostly been smoothed. Polished on both faces and outer rim	1	N	N	Y
GHN	197	DBGS	3249	OES	preform	4.47	4.13	4.47	1.5	2.98	1.74		polygon	no	conical	yes	yes	no	no	no	no	no	no	yellow	no	brown	Va	Red residue staining on outer rim and aperture, trimming scars around circumference	1	N	N	Y
GHN	197	DBGS	3250	OES	bead			3.81	1.47	2.59	1.24		circular	no	biconical	no	yes	no	no	no	no	no	yes	yellow	no	brown	VIIa	Lots of red residue staining, very polished, wear facet with striations and dark pigment on outer rim		Y	N	Y
GHN	196	DBGS	3256	OES	bead	4.44	4.13	4.44	1.38	3.22	1.56		roughly circular	no	biconical	yes	yes	no	no	yes	no	no	yes	yellow	no	no	VIa	Polish on both faces and outer rim. Outer rim chips. Possibly bone bead	1	N	N	Y
GHN	224	DBGS	3298	OES	bead			4.79	1.69	2.83	1.45	0.05	roughly circular	no	biconical	yes	yes	no	no	no	yes	no	yes	yellow	no	brown	VIa	Red residue staining in aperture, outer rim is smoothed, but some striations still visible. A few deeper scratches on outer rim with dark sediment in them. Very polished.	1	N	N	Y
GHN	204	DBGS	3300	OES	bead			3.88	1.42	2.73	1.59		circular	no	conical	yes	yes	no	no	no	no	no	yes	yellow	no	no	VIIa	Polish on both faces and especially outer rim		N	N	Y
GHN	201	DBGS	3302	OES	bead			4.41	1.69	2.61	1.48		roughly circular	no	biconical	no	yes	no	no	no	no	no	yes	unburnt	no	brown	VIIa	Red residue staining in aperture, polished, strange facet on outer rim - possible from bead moving during grinding process?		Y	N	Y
GHN	215	DBGS	3357	OES	bead			5.45	2.05	2.66	1.81		circular	no	biconical	no	yes	no	no	no	no	no	yes	yellow	no	no	VIIb	Brown sediment on entire bead, wear facets on face, broken in half		N	Y	N
GHN	220	DBGS	3376	OES	bead			4.4	1.48	2.97	1.58	0.05	circular	no	conical	yes	yes	no	no	yes	no	no	yes	yellow	no	brown	VIIa	Red residue staining in aperture, wear facets on face, dark sediment on inner face		N	N	Y
GHN	244	DBGS	3953	OES	bead			3.88	1.04	3.73	1.7		circular	no	conical	yes	yes	no	no	no	no	no	yes	yellow	no	brown	VIIa	Small amount of red residue staining on cortical face. Two wear facets on cortical face		Y	N	Y
GHN	276	DBGS	4082	OES	preform	9.18	8.45		2.49		1.85	0.25	roughly circular	no	conical	no	yes	no	no	no	no	no	no	black	no	brown	IIa	Scratches on cortical surface, complete perforation hasn't occurred, trimming scars around entire circumference	2	Y	N	Y
GHN	279	DBGS	4146	OES	preform	9.07	4.52		1.26		1.91	0.14	polygon	no	biconical	yes	yes	no	no	no	no	no	no	yellow	no	no	IVb	Dark sediment staining on inner surface	1	N	Y	N
GHN	283	DBGS	4558	OES	bead	4.37	3.61	4.32	1.59	2.72	1.26	0	circular	no	conical	yes	yes	no	no	no	no	no	yes	yellow	no	brown	VIIb	Outer rim is smoothed and polished, but bead is not yet circular, outer rim is still rounded. Possible pieces of lithic(black) embedded in the aperture		N	Y	N
