# Supplementary material for: Ostrich eggshell beads from Ga-Mohana Hill North Rockshelter, southern Kalahari, and the implications for understanding social networks during Marine Isotope Stage 2
Source: PLoS One. 2022 Jun 1;17(6):e0268943. doi: 10.1371/journal.pone.0268943 (PMC9159631; doi:10.1371/journal.pone.0268943)
Supplement: S3 Table — Technological data for each plotted find ostrich eggshell fragment from the DBGS level at Ga-Mohana Hill North Rockshelter. (CSV) [file pone.0268943.s003.csv]

Site	Lot	Strat Agg	Specimen number	Material	Burned	Colour	Surface modification	Anthropogenic modification	Taphonomic modification	Residue	Length.mm	Width.mm	Shape	Weight.g	Observations
GHN	155	Surface	3028	OES	yes	red	no	no	no	n	15.88	13.39	triangular	0.56	striation on cortical face
GHN	168	DBGS	3112	OES	yes	yellow	yes	no	no	Ochre	15.79	10.47	polygon	0.63	percussion mark – conchoidal fracture on edge of piece - possibly human modification. Streak of red residue on cortical face
GHN	172	DBGS	3163	OES	yes	yellow	yes	no	no	no	13.16	12.22	polygon	0.4	cortical surface flaked on one edge
GHN	173	DBGS	3150	OES	no	unburnt	no	no	no	no	15.74	14.17	polygon	0.61	some shallow scratched on cortical face
GHN	177	DBGS	3189	OES	yes	red	no	no	no	no	11.13	9.57	polygon	0.38	cortical surface flaked at edges, neat shape - possibly prepared for working as OES bead.
GHN	177	DBGS	3184	OES	yes	red	yes	no	no	ochre	15.11	8.15	polygon	0.53	red residue on inner surface, one small scratch on the cortical face
GHN	177	DBGS	3185	OES	yes	red	yes	no	no	ochre	16.51	14.73	polygon	0.67	Red residue staining on inner face, percussion mark on edge originating from inner surface
GHN	177	DBGS	3183	OES	yes	yellow	no	no	no	ochre	15.12	10.19	triangular	0.41	red residue streak on inner face
GHN	182	DBGS	3192	OES	yes	yellow	no	no	no	no	15.34	10.59	triangular	0.51	dark sediment on inner face, some shallow cortical flaking on one edge
GHN	183	DBGS	3172	OES	yes	red	yes	no	no	no	15.18	7.12	polygon	0.39	flaking on cortical surface, percussion mark on inner surface
GHN	183	DBGS	3240	OES	yes	yellow	yes	no	no	no	15.36	9.56	polygon	0.64	shallow straight scratches on cortical face
GHN	183	DBGS	3241	OES	yes	yellow	yes	no	no	no	15.81	8.3	polygon	0.49	cortical surface flaked off on one edge
GHN	193	DBGS	3236	OES	yes	yellow	no	no	no	no	14.09	11.99	polygon	0.51	shallow scratches on cortical face, one edge broken at steep angle (not perpendicular to faces)
GHN	196	DBGS	3257	OES	yes	yellow	yes	no	no	yes	10.56	7.39	triangular	0.24	Red residue streak on cortical face,
GHN	208	DBGS	3325	OES	no	unburnt	no	no	no	no	10.61	8.09	polygon	0.3	conchoidal fracture on inner surface near edge, shallow scratches on surface
GHN	211	DBGS	3354	OES	yes	yellow	yes	no	no	no	9.69	4.58	triangular	0.12	percussion mark on cortical face at edge - not sure if this caused break or occurred after break. OES is greasy
GHN	213	Surface	3281	OES	yes	yellow	no	no	no	no	11.84	11.37	polygon	0.36	cortical face flaked off near edges, black streak on cortical face
GHN	213	Surface	3371	OES	yes	red	no	no	no	no	19.09	14.28	polygon	0.71	interesting burn pattern on cortical face, shallow scratches, dark sediment on inner face
GHN	213	Surface	3369	OES	yes	yellow	yes	no	no	no	16.56	11.58	polygon	0.63	shallow scratches on cortical surface, some deeper marks - probably not cut marks
GHN	229	DBGS	3400	OES	no	unburnt	no	no	no	no	11.52	8.31	polygon	0.41	shallow scratches on cortical face
GHN	248	DBSR	3645	OES	yes	red	yes	no	no	no	17.5	13.2	polygon	0.67	possible percussion mark on cortical surface. Grease on cortical face
GHN	255	DBSR	3798	OES	yes	red	no	no	no	no	8.87	8.63	polygon	0.2	greasy substance on OES
GHN	255	DBSR	3760	OES	yes	red	no	no	no	no	9.48	4.62	polygon	0.14	greasy substance on OES
GHN	255	DBSR	3764	OES	yes	red	no	no	no	no	9.39	7.78	triangular	0.18	greasy substance on OES
GHN	260	DBSR	3810	OES	yes	yellow	no	no	no	no	6.9	5.35	triangular	0.11	greasy substance on OES, small conchoidal fracture on underside, very shallow - not initiated from cortical face
GHN	260	DBSR	3812	OES	yes	yellow	yes	no	no	no	6.8	6.36	triangular	0.09	greasy substance on OES, percussion mark and conchoidal fracture, initiated from cortical surface - possible flask rim piece
GHN	262	DBSR	3879	OES	yes	red	no	no	no	no	8.65	7.19	polygon	0.18	light red/orange in colour some brown sediment adhered to sides
GHN	264	DBSR	4182	OES	yes	red	no	no	no	no	15.99	7.86	polygon	0.49	brown sediment adhered to cortical surface
GHN	264	DBSR	4148	OES	yes	red	no	no	no	no	10.99	7.94	triangular	0.24	surface is wet, dark sediment staining on inner face
GHN	266	DBSR	3929	OES	yes	yellow	no	no	no	no	12.51	7.43	polygon	0.26	half of cortical surface is flaked off
GHN	266	DBSR	3944	OES	yes	red	no	no	no	no	9.03	7.35	polygon	0.17	small chip on cortical surface near edge
GHN	267	DBSR	4458	OES	no	unburnt	yes	yes	no	no	11.21	10.61	polygon	0.32	fairly deep 3mm long scratch mark on cortical surface
GHN	268	DBSR	2368	OES	yes	red	no	no	no	no	14.51	13.79	polygon	0.65	shallow trampling scratches on surface
GHN	268	DBSR	4328	OES	yes	red	yes	no	no	no	12.85	8.93	polygon	0.33	chip on cortical surface at edge
GHN	268	DBSR	4317	OES	yes	red	no	no	no	no	10.96	4.82	polygon	0.17	brown sediment adhered to edges
GHN	268	DBSR	4330	OES	yes	red	yes	no	no	no	13.38	12.64	polygon	0.56	conchoidal fracture originating from cortical surface
GHN	270	Surface	4366	OES	no	unburnt	no	no	no	no	6.43	4.79	polygon	0.1	conchoidal fracture originating from inner surface
GHN	270	Surface	4365	OES	no	unburnt	yes	no	no	no	5.1	3.67	polygon	0	coinchoidal fracture from cortical surface
GHN	270	Surface	4367	OES	no	unburnt	no	no	no	no	8.91	7.32	polygon	0.17	stained with brown sediment
GHN	270	Surface	4485	OES	no	unburnt	no	no	no	no	12.48	10.09	polygon	0.38	stained with brown sediment
GHN	270	Surface	4393	OES	no	unburnt	no	no	no	no	5.8	4.3	polygon	0.08	shallow scratches on inner surface
GHN	270	Surface	4486	OES	yes	yellow	yes	no	no	no	15.12	8.16	polygon	0.43	fractures around edges on cortical and inner surface. Small amount of red residue staining
GHN	278	DBGS	4295	OES	no	unburnt	no	no	no	no	21.95	8.56	polygon	0.67	fracture on one edge, brown sediment staining on inner surface
GHN	279	DBGS	4163	OES	no	unburnt	yes	possibly	no	no	18.79	13.77	triangular	0.84	Red residue stained, with small red residue stripe on cortical surface - possibly just a filled in scratch. Small amount on dark sediment adhered to inner surface
GHN	282	DBSR	4237	OES	yes	red	no	no	no	no	11.58	9.62	triangular	0.31	dark sediment on edges
GHN	282	DBSR	4234	OES	yes	red	no	no	no	no	16.09	12.03	polygon	0.54	sandy sediment on cortical surface, dark sediment on inner surface
GHN	282	DBSR	4265	OES	yes	red	no	no	no	no	15.89	9.55	triangular	0.44	red residue staining
GHN	283	DBGS	4561	OES	no	unburnt	no	no	no	no	14.75	12.03	polygon	0.52	shallow scratches on both faces
GHN	283	DBGS	4554	OES	no	unburnt	no	no	no	no	16.9	11.9	triangular	0.61	shallow scratches on cortical face, one edge broken at steep angle (not perpendicular to faces)
GHN	283	DBGS	4553	OES	yes	yellow	no	no	no	no	14.13	9.63	polygon	0.43	small amount red residue staining
GHN	284	DBSR	4735	OES	yes	red	no	no	no	no	10.07	5.85	polygon	0.2	dark sediment on inner face
GHN	284	DBSR	4609	OES	yes	red	yes	no	no	no	13.28	3.91	polygon	0.17	scratches on cortical face
GHN	284	DBSR	4721	OES	yes	red	no	no	no	no	10.66	8.13	polygon	0.29	small chip on cortical surface near edge
GHN	284	DBSR	4662	OES	yes	red	no	no	no	no	15.79	14.24	polygon	0.64	grey sediment on cortical face - ash?. Sandy sediment with black bits on inner face
GHN	284	DBSR	4671	OES	yes	red	no	no	no	no	9.02	3.71	polygon	0.11	dark sediment on inner face
GHN	284	DBSR	4748	OES	yes	red	no	no	no	no	8.3	6.25	triangular	0.17	small chips on cortical face near edge
GHN	284	DBSR	4640	OES	yes	red	no	no	no	no	9.57	6.79	triangular	0.19	very shallow scratches on cortical side
GHN	284	DBSR	4660	OES	yes	red	no	no	no	no	7.11	6.91	triangular	0.17	part of cortical face broken off near edge
GHN	284	DBSR	4711	OES	yes	red	yes	no	no	no	8.17	5.19	triangular	0.11	short black stripe on inner face - charcoal?
GHN	284	DBSR	4705	OES	yes	red	no	no	no	no	10.56	8.5	polygon	0.24	stained with dark sediment, crystals forming on inner face
GHN	284	DBSR	4707	OES	yes	red	no	no	no	no	6.96	5.76	polygon	0.11	some black sediment on edge
GHN	284	DBSR	4708	OES	yes	yellow	yes	no	yes	no	9.65	7.04	polygon	0.24	scratch on cortical surface - u-shaped profile
GHN	284	DBSR	4709	OES	yes	red	no	no	no	no	6.03	3.47	polygon	0
GHN	284	DBSR	4673	OES	yes	red	yes	no	yes	no	8.92	5.75	polygon	0.15	2 narrow holes in cortical face - insects??
GHN	284	DBSR	4608	OES	yes	red	yes	no	yes	no	11.33	7.26	polygon	0.27	dark sediment, short scratches on inner and cortical face
GHN	284	DBSR	4607	OES	yes	yellow	no	no	no	no	10.14	6.82	polygon	0.25	dark sediment staining inner face
GHN	284	DBSR	4753	OES	yes	red	no	no	no	no	10.29	6.87	triangular	0.22	dark sediment adhered to inner and cortical face
GHN	295	DBSR	4872	OES	yes	red	yes	no	no	no	5.18	5.25	polygon	0.09	scratch on cortical face - u-shaped profile
GHN	295	DBSR	4877	OES	yes	yellow	no	no	no	no	7.85	4.42	triangular	0.11	small amount dark sediment adhered to edge
GHN	295	DBSR	4917	OES	yes	red	no	no	no	no	11.18	7.66	triangular	0.22	small amount dark sediment adhered to edge
GHN	295	DBSR	4894	OES	yes	red	yes	no	no	no	9.46	5.25	triangular	0.17	small chips off cortical face at edges, striations on cortical face
GHN	300	DBSR	5055	OES	yes	red	no	no	no	no	11.18	10	polygon	0.34	black sediment on inner face
GHN	300	DBSR	4942	OES	yes	red	yes	no	yes	no	23.18	13	polygon	1.19	2 narrow irregular holes on cortical surface
GHN	300	DBSR	4930	OES	yes	red	no	no	no	no	8.8	6.16	polygon	0.19	dark sediment staining inner face
GHN	300	DBSR	5040	OES	yes	black	yes	no	yes	no	9.65	8.06	polygon	0.27	trampling marks on cortical surface, conical fracture originating from cortical face
